# Supplementary material for: Inter-examiner repeatability of measuring phorias using three different methods: Neurolens measurement device, the von Graefe method, and prism cover test
Source: PLoS One. 2025 Nov 20;20(11):e0337126. doi: 10.1371/journal.pone.0337126 (PMC12633917; doi:10.1371/journal.pone.0337126)
Supplement: S1 Data — (XLSX) [file pone.0337126.s001.xlsx]

## Sheet: Data set
S.No	Sex	FirstInvestigatorMeasurements_SubjectivePrismCoverTest_SubjectivePrismCoverTestDistance	FirstInvestigatorMeasurements_SubjectivePrismCoverTest_DistanceESOEXO	FirstInvestigatorMeasurements_SubjectivePrismCoverTest_SubjectivePrismCoverTestNear	FirstInvestigatorMeasurements_SubjectivePrismCoverTest_NearESOEXO	FirstInvestigatorMeasurements_VonGraefeTechniqueHorizontal_VonGraefeDistance	FirstInvestigatorMeasurements_VonGraefeTechniqueHorizontal_DistanceESOEXO	FirstInvestigatorMeasurements_VonGraefeTechniqueHorizontal_VonGraefeNear	FirstInvestigatorMeasurements_VonGraefeTechniqueHorizontal_NearESOEXO	FirstInvestigatorMeasurements_NeurolensMeasurementDevicenMD_NMDMeasurementDistance	FirstInvestigatorMeasurements_NeurolensMeasurementDevicenMD_DistanceESOEXO	FirstInvestigatorMeasurements_NeurolensMeasurementDevicenMD_NMDMeasurementNear	FirstInvestigatorMeasurements_NeurolensMeasurementDevicenMD_NearESOEXO	SecondInvestigatorMeasurementsPost10MinBreak_SubjectivePrismCoverTest_SubjectivePrismCoverTestDistance	SecondInvestigatorMeasurementsPost10MinBreak_SubjectivePrismCoverTest_DistanceESOEXO	SecondInvestigatorMeasurementsPost10MinBreak_SubjectivePrismCoverTest_SubjectivePrismCoverTestNear	SecondInvestigatorMeasurementsPost10MinBreak_SubjectivePrismCoverTest_NearESOEXO	SecondInvestigatorMeasurementsPost10MinBreak_VonGraefeTechniqueHorizontal_VonGraefeDistance	SecondInvestigatorMeasurementsPost10MinBreak_VonGraefeTechniqueHorizontal_DistanceESOEXO	SecondInvestigatorMeasurementsPost10MinBreak_VonGraefeTechniqueHorizontal_VonGraefeNear	SecondInvestigatorMeasurementsPost10MinBreak_VonGraefeTechniqueHorizontal_NearESOEXO	SecondInvestigatorMeasurementsPost10MinBreak_NeurolensMeasurementDevicenMD_NMDMeasurementDistance	SecondInvestigatorMeasurementsPost10MinBreak_NeurolensMeasurementDevicenMD_DistanceESOEXO	SecondInvestigatorMeasurementsPost10MinBreak_NeurolensMeasurementDevicenMD_NMDMeasurementNear	SecondInvestigatorMeasurementsPost10MinBreak_NeurolensMeasurementDevicenMD_NearESOEXO	FirstInvestigator_HorizontalDistanceba	FirstInvestigator_HorizontalNearba	SecondInvestigator_HorizontalDistanceba	SecondInvestigator_HorizontalNearba
1	Male	0		10	EXO	2	EXO	16	EXO	2.96	EXO	7.47	EXO	2	EXO	8	EXO	4	EXO	10.5	EXO	3.64	EXO	8.92	EXO	2.16Δ EXO	5.13Δ EXO	2.90Δ EXO	5.70Δ EXO
2	Female	0		0		6	ESO	9	ESO	3.32	ESO	2.53	ESO	2	ESO	4	ESO	7	ESO	5	ESO	0.67	ESO	0.94	ESO	3.32Δ ESO	1.57Δ ESO	0.67Δ ESO	0.25Δ EXO
3	Female	0		0		4	ESO	2.5	EXO	2.21	ESO	3.73	EXO	0		0		2	ESO	4.5	EXO	1.11	ESO	5.18	EXO	2.21Δ ESO	2.70Δ EXO	1.11Δ ESO	2.08Δ EXO
4	Male	0		0		2	EXO	1	EXO	2.45	EXO	3.43	EXO	0		4	EXO	2	EXO	6	EXO	2.32	EXO	3.32	EXO	2.45Δ EXO	3.43Δ EXO	2.32Δ EXO	3.32Δ EXO
5	Female	0		6	ESO	0		6	ESO	1.84	EXO	0.32	ESO	0		4	ESO	4.5	ESO	12.5	ESO	0.93	EXO	0.28	ESO	1.84Δ EXO	0.32Δ ESO	0.93Δ EXO	0.28Δ ESO
6	Female	0		2	ESO	0		1	EXO	0.5	EXO	4.65	EXO	0		4	ESO	4	ESO	2	ESO	0.99	EXO	2.76	EXO	0.50Δ EXO	2.79Δ EXO	0.99Δ EXO	2.76Δ EXO
7	Male	8	EXO	10	EXO	9	EXO	15	EXO	5.35	EXO	11.14	EXO	8	EXO	14	EXO	7.5	EXO	14.5	EXO	4.18	EXO	9.85	EXO	4.39Δ EXO	8.16Δ EXO	4.18Δ EXO	5.82Δ EXO
8	Female	0		6	EXO	3	ESO	4	EXO	0.59	EXO	2.77	EXO	0		4	EXO	1	ESO	2	EXO	0.2	ESO	3.15	EXO	0.59Δ EXO	2.77Δ EXO	0.20Δ ESO	3.15Δ EXO
9	Male	0		1	ESO	10.5	ESO	11	EXO	1.46	EXO	1.54	EXO	2	ESO	10	ESO	3	ESO	4	EXO	0.86	ESO	0.33	ESO	1.46Δ EXO	1.54Δ EXO	0.86Δ ESO	0.33Δ ESO
10	Female	0		4	EXO	0		4	EXO	1.82	EXO	6.14	EXO	0		4	EXO	3	ESO	12	EXO	1.72	EXO	7.56	EXO	1.82Δ EXO	6.14Δ EXO	1.72Δ EXO	6.67Δ EXO
11	Female	0		6	ESO	4	ESO	1	ESO	1.61	EXO	3.04	EXO	0		0		2	EXO	2	ESO	1.42	ESO	0.54	EXO	1.61Δ EXO	3.04Δ EXO	1.42Δ ESO	0.54Δ EXO
12	Male	0		6	EXO	9	EXO	3	EXO	1.56	EXO	6.31	EXO	0		2	EXO	2	ESO	3	EXO	1.23	EXO	5.62	EXO	1.56Δ EXO	6.20Δ EXO	1.23Δ EXO	4.81Δ EXO
13	Female	6	EXO	10	EXO	7.5	EXO	16.5	EXO	4.42	EXO	9.52	EXO	14	EXO	8	EXO	7	EXO	16	EXO	3.9	EXO	9.36	EXO	4.42Δ EXO	8.30Δ EXO	3.90Δ EXO	7.83Δ EXO
14	Male	0		0		1.5	EXO	1.5	ESO	1.22	EXO	4.77	EXO	0		6	EXO	0		6	EXO	2	EXO	6.41	EXO	1.22Δ EXO	4.77Δ EXO	2.00Δ EXO	5.53Δ EXO
15	Female	6	EXO	14	EXO	5.5	EXO	12	EXO	3.83	EXO	10.21	EXO	6		12	EXO	2	EXO	11	EXO	3.47	EXO	11.63	EXO	3.83Δ EXO	7.58Δ EXO	3.47Δ EXO	3.28Δ EXO
16	Male	0		6	EXO	2	EXO	3	EXO	0.8	EXO	4.79	EXO	0		0		2	EXO	11	EXO	1.89	EXO	5.29	EXO	0.80Δ EXO	3.29Δ EXO	1.89Δ EXO	3.37Δ EXO
17	Female	0		2	EXO	1	EXO	4	EXO	0.03	EXO	3.38	EXO	0		0		1.5	EXO	5	EXO	0.33	EXO	3.25	EXO	0.03Δ EXO	3.38Δ EXO	0.33Δ EXO	3.25Δ EXO
18	Male	0		0		2	ESO	9	EXO	0.84	EXO	3.95	EXO	0		0		1	EXO	6	EXO	0.65	EXO	2.45	EXO	0.15Δ EXO	3.95Δ EXO	0.65Δ EXO	2.45Δ EXO
19	Female	0		10	EXO	1	EXO	11	EXO	1.8	EXO	8.27	EXO	4	EXO	8	EXO	1.5	EXO	10	EXO	2.19	EXO	7.68	EXO	1.80Δ EXO	3.53Δ EXO	1.52Δ EXO	6.55Δ EXO
20	Female	0		6	EXO	1	EXO	8.5	EXO	2.7	EXO	8.54	EXO	0		12	EXO	2	EXO	9	EXO	2.2	EXO	8.67	EXO	2.70Δ EXO	6.77Δ EXO	2.20Δ EXO	7.79Δ EXO
21	Female	0		0		1.5	EXO	4	EXO	2.54	EXO	4.57	EXO	0		2	EXO	0		3	EXO	1.53	EXO	4.3	EXO	1.84Δ EXO	4.57Δ EXO	1.53Δ EXO	4.30Δ EXO
22	Female	0		0		0		0		0.71	EXO	1.36	EXO	0		0		1	ESO	0		1.45	EXO	1.49	EXO	0.71Δ EXO	1.36Δ EXO	1.45Δ EXO	1.49Δ EXO
23	Male	0		0		3	EXO	2	EXO	1.59	EXO	1.18	ESO	0		0		1	EXO	2.5	ESO	1.8	EXO	1.23	ESO	1.59Δ EXO	0.53Δ EXO	1.80Δ EXO	1.23Δ ESO
24	Male	0		4	EXO	0		9	EXO	3.01	EXO	7.09	EXO	0		3	EXO	0		6	EXO	2.17	ESO	0.94	EXO	2.20Δ EXO	4.73Δ EXO	2.98Δ ESO	0.94Δ EXO
25	Female	2	EXO	2	EXO	1	ESO	8	EXO	1.25	EXO	3.97	EXO	0		4	EXO	0		6	EXO	1.87	EXO	4.47	EXO	1.25Δ EXO	2.73Δ EXO	1.87Δ EXO	2.89Δ EXO
26	Female	6	EXO	6	EXO	0		11.5	ESO	4.39	EXO	6.32	EXO	2	EXO	12	EXO	6	EXO	10	EXO	3.65	EXO	6.35	EXO	4.39Δ EXO	5.29Δ EXO	3.65Δ EXO	6.35Δ EXO
27	Female	0		4	EXO	1	EXO	4	EXO	1.42	EXO	2.82	EXO	0		2	EXO	1	ESO	9.5	ESO	1.52	EXO	2.28	EXO	1.42Δ EXO	2.82Δ EXO	1.52Δ EXO	2.34Δ EXO
28	Female	0		0		0		3	EXO	2.59	EXO	2.31	EXO	0		2	EXO	1	ESO	3	EXO	2.08	EXO	1.42	EXO	2.59Δ EXO	2.31Δ EXO	2.08Δ EXO	1.42Δ EXO
29	Female	6	EXO	16	EXO	6	EXO	9	EXO	4.71	EXO	13.75	EXO	2	EXO	8	EXO	6	EXO	11	EXO	3.41	EXO	12.44	EXO	3.99Δ EXO	10.62Δ EXO	3.41Δ EXO	9.55Δ EXO
30	Male	0		0		1	EXO	12	EXO	2.53	EXO	7.92	EXO	0		12	EXO	0		9	EXO	2.21	EXO	7.35	EXO	2.53Δ EXO	3.44Δ EXO	1.61Δ EXO	5.40Δ EXO
31	Male	2	EXO	0		0		6	EXO	3.74	EXO	1.25	ESO	0		0		6	EXO	3	EXO	3.75	EXO	2.56	EXO	2.99Δ EXO	1.25Δ ESO	2.84Δ EXO	2.56Δ EXO
32	Male	2	EXO	8	EXO	2	EXO	6	EXO	2.59	EXO	8.19	EXO	2	EXO	6	EXO	1	EXO	9	EXO	2.43	EXO	7.81	EXO	2.59Δ EXO	6.36Δ EXO	2.43Δ EXO	6.22Δ EXO
33	Male	0		0		3	EXO	5	EXO	2.47	EXO	3.8	EXO	0		8	ESO	2	ESO	1	ESO	1.9	EXO	3.53	EXO	2.47Δ EXO	3.80Δ EXO	1.90Δ EXO	3.53Δ EXO
34	Female	9	EXO	4	EXO	6	ESO	6	EXO	0.67	EXO	4.59	EXO	0		0		5	ESO	0		1.01	EXO	2.78	EXO	0.67Δ EXO	2.80Δ EXO	1.01Δ EXO	2.78Δ EXO
35	Female	2	EXO	2	EXO	1	ESO	6	ESO	2.94	EXO	2.92	EXO	3	EXO	4	EXO	3	EXO	6	EXO	1.8	EXO	1.98	EXO	2.94Δ EXO	2.92Δ EXO	1.80Δ EXO	1.98Δ EXO
36	Female	0		0		1.5	EXO	4.5	ESO	1.67	EXO	0.27	EXO	4	EXO	8	EXO	2	EXO	4	EXO	0.47	EXO	0.68	EXO	1.67Δ EXO	0.27Δ EXO	0.47Δ EXO	0.68Δ EXO
37	Female	4	EXO	4	EXO	2	ESO	2	ESO	1.71	EXO	3.15	EXO	0		0		2	ESO	0.5	ESO	0.64	ESO	2.52	EXO	1.71Δ EXO	3.15Δ EXO	0.64Δ ESO	2.52Δ EXO
38	Female	2	EXO	2	EXO	4	EXO	11.5	EXO	2.05	EXO	6.7	EXO	6	EXO	18	EXO	3	EXO	9	EXO	1.92	EXO	2.81	EXO	2.05Δ EXO	5.15Δ EXO	1.92Δ EXO	2.81Δ EXO
39	Female	0		2	ESO	3	ESO	8	ESO	1.66	EXO	0.94	EXO	2	EXO	6	EXO	0		9	EXO	1.04	EXO	2.26	EXO	1.66Δ EXO	1.80Δ EXO	1.04Δ EXO	2.26Δ EXO
40	Male	0		2	EXO	2	ESO	10	EXO	0.96	EXO	5.92	EXO	4	EXO	6	EXO	0		6	EXO	0.86	EXO	5.08	EXO	0.96Δ EXO	4.20Δ EXO	0.86Δ EXO	3.81Δ EXO
41	Female	4	EXO	10	EXO	3	EXO	11	EXO	2.53	EXO	8.9	EXO	4	EXO	10	EXO	2.5	EXO	13	EXO	3.01	EXO	9.46	EXO	2.53Δ EXO	6.93Δ EXO	3.01Δ EXO	7.80Δ EXO
42	Male	3	ESO	5	ESO	1	ESO	3.5	ESO	0.62	ESO	2.65	EXO	0		0		0		5	EXO	1.19	ESO	3	EXO	0.62Δ ESO	2.65Δ EXO	1.19Δ ESO	3.00Δ EXO
43	Female	0		0		2.5	EXO	7	EXO	1	EXO	7.26	EXO	6	EXO	6	EXO	2	ESO	5	EXO	0.44	EXO	6.66	EXO	0.36Δ EXO	6.04Δ EXO	0.44Δ EXO	5.12Δ EXO
44	Male	0		0		0		6.5	EXO	0.34	EXO	3.47	EXO	0		8	EXO	0		7	EXO	0.63	ESO	2.34	EXO	0.34Δ EXO	1.67Δ EXO	0.63Δ ESO	0.66Δ EXO
45	Male	0		6	EXO	2	EXO	6	EXO	2.26	EXO	5.75	EXO	0		2	EXO	1	ESO	9.5	EXO	2.01	EXO	5.28	EXO	2.26Δ EXO	5.75Δ EXO	2.01Δ EXO	5.28Δ EXO
46	Female	0		0		5	ESO	7	ESO	0.66	EXO	0.29	ESO	4	EXO	4	EXO	0		2	EXO	0.92	ESO	0.12	EXO	1.44Δ EXO	0.29Δ ESO	0.92Δ ESO	0.12Δ EXO
47	Female	0		0		4	ESO	5	ESO	1.43	EXO	1.68	EXO	0		8	EXO	6	ESO	6	ESO	1.56	EXO	2.01	EXO	1.43Δ EXO	1.68Δ EXO	1.56Δ EXO	2.01Δ EXO
48	Male	0		0		1	EXO	0.5	EXO	1.6	EXO	2.81	EXO	0		3	EXO	3	EXO	3	EXO	1.37	EXO	2.58	EXO	1.60Δ EXO	2.81Δ EXO	1.37Δ EXO	2.58Δ EXO
49	Female	0		2	EXO	5	ESO	6	EXO	2	EXO	5.31	EXO	0		6	EXO	0		8	EXO	1.93	EXO	5.01	EXO	2.00Δ EXO	3.88Δ EXO	1.93Δ EXO	3.79Δ EXO
50	Female	0		2	EXO	3	EXO	7	EXO	0.26	EXO	1.51	EXO	0		2	EXO	1	EXO	5	EXO	1.61	EXO	1.86	EXO	0.26Δ EXO	1.78Δ EXO	1.61Δ EXO	2.85Δ EXO
51	Female	0		0		3	EXO	10	EXO	2.35	EXO	7.33	EXO	0		6	EXO	0		7	EXO	1.85	EXO	5.74	EXO	2.35Δ EXO	5.28Δ EXO	1.85Δ EXO	4.33Δ EXO
52	Female	12	EXO	20	EXO	5	EXO	14	EXO	12.37	EXO	11.63	EXO	0		20	EXO	12.37	EXO	11.63	EXO	12.24	EXO	12.98	EXO	12.37Δ EXO	11.63Δ EXO	12.24Δ EXO	12.98Δ EXO
53	Female	2	EXO	18	EXO	6	EXO	6	EXO	2.51	EXO	7.39	EXO	0		6	EXO	4	EXO	9	EXO	2.48	EXO	7.91	EXO	2.51Δ EXO	7.39Δ EXO	2.48Δ EXO	7.91Δ EXO
54	Female	0		4	EXO	0		0		0.18	ESO	2.35	EXO	0		0		1	EXO	5	EXO	0.18	EXO	1.24	EXO	0.18Δ ESO	0.90Δ EXO	0.18Δ EXO	1.24Δ EXO
55	Female	0		7	EXO	0		7	EXO	1.05	EXO	5.97	EXO	0		2	ESO	4	EXO	2.5	EXO	0.68	ESO	4.69	EXO	0.15Δ EXO	3.93Δ EXO	0.68Δ ESO	2.59Δ EXO
56	Female	0		6	EXO	1	ESO	13.5	EXO	3.4	EXO	9.75	EXO	0		10	EXO	3	EXO	12	EXO	3.19	EXO	6.33	EXO	2.61Δ EXO	7.49Δ EXO	2.46Δ EXO	5.20Δ EXO
57	Male	0		6	EXO	1	EXO	11	EXO	1.18	EXO	7.78	EXO	0		6	EXO	0		12	EXO	1.57	EXO	6.46	EXO	1.18Δ EXO	5.44Δ EXO	0.92Δ EXO	5.21Δ EXO
58	Female	2	EXO	8	EXO	2	EXO	16	EXO	2.41	EXO	3.05	EXO	2	EXO	6	EXO	3	EXO	11	EXO	2.29	EXO	4.23	EXO	2.41Δ EXO	3.05Δ EXO	2.29Δ EXO	4.23Δ EXO
59	Female	2	EXO	4	EXO	1	ESO	7	EXO	2.11	EXO	8.1	EXO	0		12	EXO	1	EXO	9	EXO	1.99	EXO	6.93	EXO	2.11Δ EXO	5.94Δ EXO	1.99Δ EXO	6.21Δ EXO
60	Male	0		12	EXO	2	EXO	15	EXO	1.85	EXO	8.63	EXO	0		8	EXO	3	EXO	16.5	EXO	1.61	EXO	8.86	EXO	1.85Δ EXO	4.48Δ EXO	1.99Δ EXO	4.03Δ EXO
61	Male	0		4	EXO	2	EXO	0		0.67	EXO	3.14	EXO	0		4	EXO	12	ESO	6	ESO	1.41	EXO	3.18	EXO	0.67Δ EXO	3.14Δ EXO	1.41Δ EXO	3.18Δ EXO
62	Female	0		0		0		2	ESO	1.64	EXO	0.49	EXO	0		0		3	EXO	3	EXO	1.96	EXO	0.86	EXO	1.64Δ EXO	0.49Δ EXO	1.96Δ EXO	0.86Δ EXO
63	Male	2	EXO	6	EXO	1.5	EXO	9	EXO	2.39	EXO	6.98	EXO	0		10	EXO	0		15	EXO	1.58	EXO	6.08	EXO	2.39Δ EXO	4.78Δ EXO	1.58Δ EXO	4.30Δ EXO
64	Male	0		8	EXO	9	EXO	9	EXO	2.71	EXO	6.16	EXO	0		2	EXO	1	EXO	13	EXO	2.23	EXO	5.32	EXO	2.71Δ EXO	5.26Δ EXO	2.23Δ EXO	5.32Δ EXO
65	Female	2	EXO	8	EXO	8	EXO	18	EXO	4.49	EXO	8.21	EXO	4	EXO	12	EXO	9	EXO	15	EXO	5.79	EXO	9.08	EXO	4.49Δ EXO	8.21Δ EXO	4.76Δ EXO	8.93Δ EXO
66	Female	2	EXO	2	ESO	8	EXO	13	EXO	1.81	EXO	4.64	EXO	0		3	EXO	3	EXO	10	EXO	1.55	EXO	4.04	EXO	1.81Δ EXO	4.64Δ EXO	1.55Δ EXO	4.04Δ EXO
67	Male	0		25	EXO	3	EXO	14	EXO	2.36	EXO	8.98	EXO	4	EXO	14	EXO	4	EXO	20	EXO	3.36	EXO	9.82	EXO	3.32Δ EXO	6.39Δ EXO	3.81Δ EXO	7.25Δ EXO
68	Female	2	EXO	8	EXO	2	EXO	7	EXO	3.43	EXO	10.4	EXO	0		12	EXO	3	EXO	12	EXO	3.15	EXO	10.62	EXO	3.43Δ EXO	6.38Δ EXO	2.35Δ EXO	7.63Δ EXO
69	Female	4	EXO	6	EXO	3	EXO	5	EXO	2.2	EXO	9.34	EXO	2	EXO	6	EXO	0		4	EXO	2.09	EXO	8.22	EXO	2.20Δ EXO	7.00Δ EXO	2.09Δ EXO	5.94Δ EXO
70	Female	0		0		0		5	EXO	1.62	EXO	3.03	EXO	0		2	ESO	0		4	EXO	1.27	EXO	4.26	EXO	1.62Δ EXO	3.03Δ EXO	1.27Δ EXO	3.21Δ EXO
71	Female	8	EXO	2	EXO	8	EXO	9.5	EXO	4.52	EXO	3.85	EXO	8	EXO	4	EXO	6	EXO	3	EXO	4.29	EXO	3.23	EXO	3.72Δ EXO	4.01Δ EXO	3.17Δ EXO	3.38Δ EXO
72	Female	0		4	EXO	12	EXO	12	EXO	1.47	EXO	5.22	EXO	8	EXO	0		1	ESO	6.5	EXO	1.09	EXO	6.92	EXO	1.47Δ EXO	4.36Δ EXO	1.09Δ EXO	3.48Δ EXO
73	Female	10	ESO	10	ESO	6	ESO	16	ESO	1.17	ESO	2.15	ESO	6	ESO	10	ESO	13	ESO	3	ESO	2.65	ESO	2.99	ESO	1.17Δ ESO	2.15Δ ESO	2.65Δ ESO	2.99Δ ESO
74	Female	0		2	ESO	0		0		1.26	EXO	2.67	EXO	0		0		3	ESO	3.5	ESO	1.34	EXO	3.6	EXO	1.26Δ EXO	2.67Δ EXO	1.34Δ EXO	2.94Δ EXO
75	Female	8	EXO	25	EXO	11	EXO	3	ESO	1.66	EXO	3.82	EXO	2	EXO	9	EXO	0		14	EXO	1.4	EXO	7.28	EXO	1.66Δ EXO	3.52Δ EXO	1.32Δ EXO	7.28Δ EXO
76	Female	0		0		3	ESO	1	EXO	0.1	EXO	2.29	EXO	0		12	EXO	0		6	EXO	1.05	EXO	3.07	EXO	0.10Δ EXO	2.29Δ EXO	1.04Δ EXO	2.10Δ EXO
77	Female	0		0		7	EXO	0		1.42	EXO	5.69	EXO	0		0		2	ESO	12	EXO	1.37	EXO	5.64	EXO	1.42Δ EXO	5.69Δ EXO	1.37Δ EXO	5.64Δ EXO
78	Female	0		4	ESO	1	ESO	8	EXO	1.58	ESO	0.12	EXO	0		0		3	EXO	6	EXO	1.21	ESO	0.35	EXO	1.58Δ ESO	0.12Δ EXO	1.21Δ ESO	0.35Δ EXO
79	Female	2	EXO	0		2	ESO	12	EXO	1.37	EXO	4.62	EXO	6	EXO	2	EXO	6	EXO	9	EXO	1.56	EXO	2.98	EXO	1.37Δ EXO	3.57Δ EXO	1.56Δ EXO	2.98Δ EXO
80	Male	2	ESO	2	ESO	1	ESO	1	ESO	1.85	ESO	0.58	EXO	0		0		8	ESO	3	EXO	0.16	ESO	0.17	EXO	1.85Δ ESO	0.58Δ EXO	0.16Δ ESO	0.17Δ EXO
81	Female	0		8	EXO	3	EXO	15	EXO	1.83	EXO	3.09	EXO	0		0		3	ESO	6	EXO	1.31	EXO	2.34	EXO	1.83Δ EXO	3.09Δ EXO	1.31Δ EXO	3.26Δ EXO
82	Female	6	EXO	18	EXO	3	EXO	3	EXO	3.59	EXO	8.2	EXO	4	EXO	8	EXO	3	EXO	12	EXO	2.5	EXO	6.57	EXO	2.66Δ EXO	2.93Δ EXO	2.50Δ EXO	4.60Δ EXO
83	Female	0		2	EXO	3	EXO	9	EXO	2.1	EXO	7.25	EXO	0		12	EXO	3	EXO	12	EXO	1.97	EXO	3.33	EXO	2.10Δ EXO	6.23Δ EXO	1.97Δ EXO	3.33Δ EXO
84	Female	0		4	EXO	4	EXO	6	EXO	0.49	EXO	3.23	EXO	0		0		4	ESO	1	ESO	0.48	EXO	3.4	EXO	0.49Δ EXO	3.23Δ EXO	0.48Δ EXO	3.40Δ EXO
85	Female	3	EXO	6	EXO	3	EXO	6	EXO	2.88	EXO	7.95	EXO	0		0		1	EXO	8	EXO	2.17	EXO	7.52	EXO	2.88Δ EXO	6.99Δ EXO	2.17Δ EXO	6.22Δ EXO
86	Female	2	EXO	0		9	ESO	5	EXO	0.63	EXO	1.62	EXO	0		0		3	EXO	12	EXO	1.3	EXO	2.21	EXO	0.63Δ EXO	1.62Δ EXO	1.30Δ EXO	2.21Δ EXO
87	Female	5	ESO	8	ESO	3	ESO	1	ESO	0.32	EXO	3.33	ESO	0		8	ESO	2	EXO	3	EXO	1.47	ESO	3.47	ESO	0.32Δ EXO	3.33Δ ESO	1.47Δ ESO	3.47Δ ESO
88	Female	0		0		2	ESO	3	ESO	1.83	EXO	2.57	EXO	0		0		2	EXO	1	ESO	1.34	EXO	0.69	EXO	1.83Δ EXO	2.57Δ EXO	1.34Δ EXO	0.69Δ EXO
89	Female	0		4	EXO	5	EXO	2	ESO	2.14	EXO	2.99	EXO	0		4	EXO	4	ESO	5	EXO	2.24	EXO	4.15	EXO	2.14Δ EXO	3.36Δ EXO	2.24Δ EXO	4.15Δ EXO
90	Female	0		0		1	EXO	6	EXO	2.24	EXO	4.94	EXO	0		4	EXO	3	EXO	3	EXO	2.69	EXO	4.72	EXO	2.24Δ EXO	3.95Δ EXO	2.69Δ EXO	4.78Δ EXO
91	Female	0		0		1	EXO	1	ESO	1.99	EXO	3.22	EXO	0		0		2	EXO	2	ESO	1.97	EXO	1.38	EXO	1.99Δ EXO	3.22Δ EXO	1.97Δ EXO	1.38Δ EXO
